# Supplementary material for: Assessment of peripheral blood DNA methylation signatures as pharmacodynamic and predictive biomarkers during azacitidine therapy in juvenile myelomonocytic leukaemia: Results of the EWOG‐MESRAT study
Source: Br J Haematol. 2025 Jul 31;207(4):1271–8. doi: 10.1111/bjh.70046 (PMC12512093; doi:10.1111/bjh.70046)
Supplement: Supplementary file 2 — Data S2. [file BJH-207-1271-s001.xlsx]

## Sheet: S1_Clinical_Data
Supplementary Table 1. Clinical characteristics and JMML DNA methylation subgroup assignments.
PID	Age	Sex	Mutation	Hotspot	CR	LM_Prob_PB	IM_Prob_PB	HM_Prob_PB	LM_Prob_BM	IM_Prob_BM	HM_Prob_BM	Class_PB	Class_BM
JMML-1	3.4	m	PTPN11	E76Q	PD	0.0213921	0.0232669	0.955341	0.0213921	0.0232669	0.955341	HM	HM
JMML-3	1	f	KRAS	G13D	PR	0.281679	0.610889	0.107432	0.229654	0.628923	0.141422	IM	IM
JMML-4	2.2	m	PTPN11	E76G	PD	0.0425145	0.120841	0.836644	0.0425145	0.120841	0.836644	HM	HM
JMML-7	2	m	NRAS	G13D	PR	0.0558334	0.908179	0.0359875	0.0562282	0.909	0.0347719	IM	IM
JMML-8	1.1	f	PTPN11	T73I	PR	0.779378	0.143192	0.0774302	0.953024	0.0262269	0.0207493	LM	LM
JMML-9	0.4	f	PTPN11	E76K	PR	0.178011	0.733751	0.0882378	0.128924	0.815408	0.0556678	IM	IM
JMML-10	1.2	m	PTPN11	D61H	PR	0.929706	0.0498943	0.0203997	0.928246	0.0512488	0.0205056	LM	LM
JMML-12	3	f	NRAS	Q61H	PD	0.0268108	0.0322605	0.940929	0.0268309	0.0315348	0.941634	HM	HM
JMML-13	3	f	PTPN11	E76K	PD	0.0354068	0.0733049	0.891288	0.0222424	0.0260342	0.951723	HM	HM
JMML-14	2.9	m	PTPN11	E76V	PR	0.0213921	0.0232669	0.955341	0.0213921	0.0232669	0.955341	HM	HM
JMML-16	3.4	m	PTPN11	A72T	PR	0.0232404	0.0304116	0.946348	0.0232404	0.0304116	0.946348	HM	HM
Abbreviations:	PID	Patient Identifier
	CR	Clinical Response at C3D28
	m	male
	f	female
	PD	Progressive Disease
	PR	Partial Response
	PB	Peripheral Blood
	BM	Bone Marrow
	LM	Low Methylation
	IM	Intermediate Methylation
	HM	High Methylation
	Prob	Probability

## Sheet: S2_Clinical_Characteristics
Supplementary Table 2. Comparison of study cohorts between EWOG-MESRAT and AZA-JMML-001.
	EWOG-MESRAT	AZA-JMML-001
Number of Patients [n]	11	16*
Age, years, [Median (Range)]	2.2 (0.4-3.4)	1.9 (0.3-4.7)
Sex [n (Perc.)]
Male	6 (55)	9 (56)
Female	5 (45)	7 (44)
Somatic Mutations [n (Perc.)]
PTPN11	8 (73)	12 (75)
NRAS	2 (18)	3 (19)
KRAS	1 (9)	1 (6)
Methylation Group [n (Perc.)]
HM	6 (55)	9 (56)
IM	3 (27)	5 (31)
LM	2 (18)	2 (12)
Karyotype [n (Perc.)]
Normal	9 (82)	11 (69)
-7	2 (18)	3 (19)
del(9)	0 (0)	1 (6)
+21c	0 (0)	1 (6)
WBC, xG/L, [Median (Range)]	27.4 (4.3-59.0)	16 (4.3-59.0)
HbF age elevated [n (Perc.)]
yes	10 (91)	13 (81)
no	1 (9)	3 (19)
Platelets, xG/L, [Median (Range)]	30 (12-85)	28 (12-85)
Monocytes, xG/L, [Median (Range)]	2.8 (0.8-22.4)	2.7 (0.5-22.4)
BM Blast, %, [Median (Range)]	5 (1-19)	6 (0-19)
Spleen Size Palpation below Costal Margin, cm, [Median (Range)]	4 (2-9)	4 (2-14)
Abbreviations:	BM	Bone Marrow
	LM	Low Methylation
	IM	Intermediate Methylation
	HM	High Methylation
	WBC	White Blood Cells
	Perc	Percentage
	HbF	Fetal Hemoglobin
* Only 16/18 AZA-JMML-1 patients who completed 3 cycles of azacitidine were included in this comparison.

## Sheet: S3_VAF
Supplementary Table 3. Variant allele frequencies of JMML driver mutations at different study timepoints.
PID	Tissue	VAF_C1D1	VAF_C1D15	VAF_C3D28	VAF_pre-HSCT	VAF_Difference_C1D15	VAF_Difference_C3D28	VAF_Response_Combined (>10%)
JMML-1	BM	0.46845	0.42045	0.28535	NA	0.048	0.1831	yes
JMML-1	PB	0.45025	0.3639	0.0524	NA	0.08635	0.39785	yes
JMML-3	BM	0.3952	0.3221	0.1887	0.23035	0.0731	0.2065	yes
JMML-3	PB	0.2831	0.1696	0.081	NA	0.1135	0.2021	yes
JMML-4	BM	0.4619	0.43465	0.47275	0.48955	0.02725	-0.01085	no
JMML-4	PB	NA	0.31795	NA	NA	NA	NA	no
JMML-7	BM	0.46775	0.47105	0.4484	0.4551	-0.0033	0.01935	no
JMML-7	PB	0.468	0.46395	0.42	NA	0.00405	0.048	no
JMML-8	BM	0.4518	0.465	0.46495	0.4602	-0.0132	-0.01315	no
JMML-8	PB	0.4822	0.45775	0.4542	0.46455	0.02445	0.028	no
JMML-9	BM	0.45665	0.4885	0.32795	0.4607	-0.03185	0.1287	yes
JMML-9	PB	0.47195	0.4827	NA	0.491	-0.01075	NA	no
JMML-10	BM	0.45715	0.4492	0.40405	NA	0.00795	0.0531	no
JMML-10	PB	0.34665	0.42195	0.39	NA	-0.0753	-0.04335	no
JMML-12	BM	0.4803	0.43145	0.5575	0.4034	0.04885	-0.0772	no
JMML-12	PB	0.48205	0.42055	NA	0.528	0.0615	NA	no
JMML-13	BM	0.44225	0.4069	0.4008	NA	0.03535	0.04145	no
JMML-13	PB	0.3562	0.3197	NA	Na	0.0365	NA	no
JMML-14	BM	0.45505	0.46225	0.38905	0.2726	-0.0072	0.066	no
JMML-14	PB	0.4295	NA	0.228	0.09755	NA	0.2015	yes
JMML-16	BM	0.4605	0.471	0.4398	0.452	-0.0105	0.0207	no
JMML-16	PB	0.41715	0.4223	0.40405	0.36785	-0.00515	0.0131	no
Abbreviations:	PID	Patient Identifier
	PB	Peripheral Blood
	BM	Bone Marrow
	Prob	Probability
	C	Cycle
	D	Day
	VAF	Variant Allele Frequency

## Sheet: S4_Secondary_Mutations
Supplementary Table 4. Secondary mutations and variant allele frequencies.
PID	Tissue	Mutation	Hotspot	VAF_C1D1	VAF_C1D15	VAF_C3D28	VAF_pre-HSCT
JMML-1	PB	CBL	c.1186T>C	0.17	0.16	0.05	NA
JMML-1	BM	CBL	c.1186T>C	0.07	0.17	0.12	NA
JMML-14	PB	NF1	c.5902C>T	0.04	0.02	0.01	NA
JMML-14	BM	NF1	c.5902C>T	0.03	0.05	0.03	NA
JMML-16	PB	JAK3	c.1970G>A	0.16	0.22	0.16	0.16
JMML-16	BM	JAK3	c.1970G>A	0.16	0.27	0.16	0.09
JMML-16	PB	NF1	p.Ile679Aspfs*21	0.05	0.03	0.06	0.09
JMML-16	BM	NF1	p.Ile679Aspfs*21	0.05	0.04	0.12	0.06
Abbreviations:	PID	Patient Identifier
	PB	Peripheral Blood
	BM	Bone Marrow
	C	Cycle
	D	Day
	VAF	Variant Allele Frequency

## Sheet: S5_jmmlDMPs
Supplementary Table 5. DNA methylation values of JMML-specific differentially methylated probes at different study timepoints.
PID	Tissue	jmmlDMPs_C1D1	jmmlDMPs_C1D15	jmmlDMPs_C3D28	jmmlDMPs_pre-HSCT	Meth_Difference_C1D15	Meth_Difference_C3D28	Meth_Response_Combined (>10%)
JMML-1	PB	0.395647	0.283164	0.242215	NA	0.112484	0.153432	yes
JMML-1	BM	0.40686	0.276563	0.309312	NA	0.130296	0.0975473	yes
JMML-3	PB	0.241209	0.21016	0.216001	NA	0.0310495	0.0252082	no
JMML-3	BM	0.270917	0.221072	0.204565	0.214382	0.0498458	0.0663528	no
JMML-4	PB	0.329176	0.242603	NA	NA	0.0865726	NA	no
JMML-4	BM	0.335908	0.238353	0.279781	0.273603	0.0975552	0.0561278	no
JMML-7	PB	0.255478	0.173864	0.185473	NA	0.0816146	0.0700059	no
JMML-7	BM	0.273006	0.188897	0.205225	0.247954	0.0841095	0.0677815	no
JMML-8	PB	0.21719	0.166071	0.190662	0.161996	0.051119	0.0265275	no
JMML-8	BM	0.213421	0.163539	0.173044	0.172357	0.0498811	0.0403762	no
JMML-9	PB	0.227557	0.165061	NA	0.238986	0.0624959	NA	no
JMML-9	BM	0.242773	0.182043	0.197788	0.243913	0.0607294	0.0449845	no
JMML-10	PB	0.223487	0.167247	0.172084	NA	0.0562398	0.0514029	no
JMML-10	BM	0.21417	0.15161	0.179738	NA	0.0625604	0.0344319	no
JMML-12	PB	0.379584	0.303924	NA	0.372385	0.0756604	NA	no
JMML-12	BM	0.390819	0.314462	0.378379	0.34824	0.0763569	0.01244	no
JMML-13	PB	0.38074	0.308408	0.30891	NA	0.0723319	0.0718296	no
JMML-13	BM	0.377986	0.320991	0.365345	NA	0.0569941	0.0126411	no
JMML-14	PB	0.401319	NA	0.288864	0.254338	NA	0.112455	yes
JMML-14	BM	0.409217	0.274217	0.316141	0.283593	0.135	0.0930754	yes
JMML-16	PB	0.365272	0.305694	0.322463	0.34056	0.0595781	0.0428084	no
JMML-16	BM	0.39295	0.311103	0.337877	0.381731	0.0818474	0.0550736	no
Abbreviations:	PID	Patient Identifier
	PB	Peripheral Blood
	BM	Bone Marrow
	DMP	Differentially Methylated Probe
	C	Cycle
	D	Day
	Meth	Methylation
